# Supplementary material for: Unveiling the Genetic Landscape of Feed Efficiency in Holstein Dairy Cows: Insights into Heritability, Genetic Markers, and Pathways via Meta-Analysis
Source: J Anim Sci. 2024 Feb 13;102:skae040. doi: 10.1093/jas/skae040 (PMC10957122; doi:10.1093/jas/skae040)
Supplement: skae040_suppl_Supplementary_Data_S2 [file skae040_suppl_supplementary_data_s2.xlsx]

## Sheet: Sheet1
GO: BP	Term ID	Padj	gene name
purine ribonucleoside triphosphate metabolic process	GO:0009205	4.984x10-4	ATP5F1D	ATP5MC2	ATP5MC3	MYH3	NME3	NME6	NME7	TSPO
purine nucleoside triphosphate metabolic process	GO: 0009144	6.857x10-4	ATP5F1D	ATP5MC2	ATP5MC3	MYH3	NME3	NME6	NME7	TSPO
ribonucleoside triphosphate metabolic process	GO: 0009199	8.631x10-4	ATP5F1D	ATP5MC2	ATP5MC3	MYH3	NME3	NME6	NME7	TSPO
KEGG
diabetic cardiomyopathy	KEGG:05415	3.200x10-7	ATP5F1D	ATP5MC2	ATP5MC3		COX7A2		MMP9	NDUFA1	NDUFA11	NDUFA4	NDUFB1	NDUFB11	PPP1CB	PRKCA		SP1	UQCR10	UQCRQ
Oxidative phosphorylation	KEGG:00190	2.010x10-6	ATP5F1D	ATP5MC2	ATP5MC3	COX17	COX7A2		MMP9	NDUFA1	NDUFA11	NDUFA4	NDUFB1	NDUFB11					UQCR10	UQCRQ
Chemical carcinogenesis - reactive oxygen species	KEGG: 05208	6.952x10-5	ATP5F1D	ATP5MC2	ATP5MC3		COX7A2	GSTA3	MMP9	NDUFA1	NDUFA11	NDUFA4	NDUFB1	NDUFB11			PTPN11		UQCR10	UQCRQ
Thermogenesis	KEGG: 04714	4.600x10-4	ATP5F1D	ATP5MC2	ATP5MC3	COX17	COX7A2		MMP9	NDUFA1	NDUFA11	NDUFA4	NDUFB1	NDUFB11					UQCR10	UQCRQ
