# Supplementary material for: Unveiling the Genetic Landscape of Feed Efficiency in Holstein Dairy Cows: Insights into Heritability, Genetic Markers, and Pathways via Meta-Analysis
Source: J Anim Sci. 2024 Feb 13;102:skae040. doi: 10.1093/jas/skae040 (PMC10957122; doi:10.1093/jas/skae040)
Supplement: skae040_suppl_Supplementary_Data_S3 [file skae040_suppl_supplementary_data_s3.xlsx]

## Sheet: Sheet1
Term	DOI	Gene
Glucose metabolism	10.1186/s12864-018-4699-5	RXFP4
Olfactory	10.1186/s12864-018-4699-5	OR2T12 (LOC787816)	OR2AK2
Mitochondrial electron activity	10.3168/jds.2019-16645	ATP5MC2	MTRF1L
Sperm motility	10.3168/jds.2019-16645	SPATA48
Skeletal muscle cell differentiation	10.3168/jds.2019-16645	ABRA
Gluconeogenesis	10.3168/jds.2019-16645	BCHE
Immunity	10.3168/jds.2019-16645	CARD11	SIGLEC10	SIGLEC15
Regulation of hormone levels (GO:0010817)	10.1016/j.bbrc.2015.07.092	HSD17B8	ADH1C	FKBP1B	NR3C1	CYP26A1	CYP11A1	CACNA1A	MAPK9	HNF1B	RBP4	FGF2	HSD17B11	LEP	ECE2	ECE1	STAR	PRLHR	RDH8	EDN1	EIF2AK3	LRAT	GHSR	ASMT	SRD5A1	SULT1E1	FOXA1	ALDH8A1	AFP	PCSK1	PCSK2	IL6	CYB5R4	CPE	RDH12	SCG5	TG
Leptin-NPY signaling pathway	10.1016/j.bbrc.2015.07.092	LEP	JAK1	LEPR	STAT	SOCS3	NPY
Lipid metabolism	10.1016/j.bbrc.2015.07.092	PI3K	IRS1	AKT1	GSK	PEPCK
OXPHOS	10.3168/jds.2020-18503	NDUFAB1	NDUFA10	NDUFA8	ATP5J	ATP5J2	ATP5A1
Mitochondrial function	10.3168/jds.2020-18503	COX4I1
Lipid metabolism	10.1007/s10142-012-0295-y	FABP4
Aldosterone signaling	s41598-022-13964-x	SF3A1	SF3B2	DNAJB11
Food intake	10.3168/jds.2013-7301	NPBWR2	NPB	NPW	OPRL1	POMC	NTSR1
Lipid metabolism	10.1186/1471-2164-15-279	LRP2
Lipid metabolism	10.1016/j.jprot.2021.104308	FABP4	ENO3	ACSM3	ACOX3
OXPHOS	10.1016/j.jprot.2021.104308	NDUFA5	NDUFS3	COX7A2L	NDUFA6	COX7A2L	COX6C
Antioxidant defense	10.1016/j.jprot.2021.104308	ALDH16A1	FMO2	PRXL2A
Lipid metabolism	10.1016/j.domaniend.2012.05.004	ANGPTL4	LEP
Tryptophan metabolism	10.1017/S1751731112001152	IDO2
Recognition and division	10.1017/S1751731112001152	ADAM2	ADAM3A	NRG1
GH–IGF axis uncouple	10.1530/REP-10-0177	IGFBP4	IGFBP1	IGFBP6	IGFALS	IGF1	IGF1R	IGF2R	GHR	IGFALS	MMP1	MMP3	MMP9	MMP13
ER stress	10.5713/ab.21.0140	phosphorylated -PERK	p-IRE1	ATF6
Gluconeogensis	10.1038/s41598-019-46142-7	PCK2
Ketone metabolism	10.1038/s41598-019-46142-7	ACAT1	IVD
Mitochondrial oxidative metabolism	10.1038/s41598-019-46142-7	SDHA	UQCRC1
Mammary gland cell proliferation	10.1038/s41598-019-46142-7	LRRC59
Glycolytic pathway	10.3390/metabo13020312	G6P
